# Supplementary material for: Long-range chromosomal interactions increase and mark repressed gene expression during adipogenesis
Source: Epigenetics. 2022 Jun 23;17(13):1849–62. doi: 10.1080/15592294.2022.2088145 (PMC9665133; doi:10.1080/15592294.2022.2088145)
Supplement: Supplemental Material [file KEPI_A_2088145_SM0051.zip]

Archive with 3 entries (2 files):
- supplementary/
- supplementary/SI_resub.docx
- supplementary/SuppTables345.xlsx
