# Supplementary material for: Long-range chromosomal interactions increase and mark repressed gene expression during adipogenesis
Source: Epigenetics. 2022 Jun 23;17(13):1849–62. doi: 10.1080/15592294.2022.2088145 (PMC9665133; doi:10.1080/15592294.2022.2088145)
Supplement: Supplemental Material [file KEPI_A_2088145_SM0051.zip › supplementary/SuppTables345.xlsx]

## Sheet: TableS3
Pad
Dist	Shared	Rep 1 unique	Rep 2 unique	Total	% shared
50	1945	1506	1542	4993	0.389545
100	2049	2602	2543	7194	0.284821
150	3326	3943	3820	11089	0.299937
200	3437	4442	4265	12144	0.28302
250	3423	4532	4362	12317	0.277909
300	2847	4421	4079	11347	0.250903
350	2413	3907	3610	9930	0.243001
400	1741	3385	3001	8127	0.214224
450	1301	2565	2361	6227	0.208929
500	934	2160	2025	5119	0.182458
550	773	1875	1681	4329	0.178563
600	493	1505	1345	3343	0.147472
650	360	1197	1133	2690	0.133829
700	297	994	888	2179	0.136301
750	255	880	722	1857	0.137318
800	128	642	539	1309	0.0977846
850	102	516	434	1052	0.0969582
900	102	416	401	919	0.11099
950	74	363	308	745	0.0993289
1000	83	337	266	686	0.120991
1050	48	313	226	587	0.0817717
1100	48	231	207	486	0.0987654
1150	32	226	153	411	0.0778589
1200	30	157	147	334	0.0898204
1250	38	137	108	283	0.134276
1300	8	139	109	256	0.03125
1350	13	130	91	234	0.0555556
1400	2	86	63	151	0.013245
1450	5	97	64	166	0.0301205
1500	7	88	67	162	0.0432099
1550	9	92	61	162	0.0555556
1600	10	86	51	147	0.0680272
1650	18	68	64	150	0.12
1700	4	79	47	130	0.0307692
1750	7	62	40	109	0.0642202
1800	10	62	51	123	0.0813008
1850	12	53	47	112	0.107143
1900	10	49	32	91	0.10989
1950	1	44	25	70	0.0142857
2000	1	32	31	64	0.015625

## Sheet: TableS4
Diff
Dist	Shared	Rep 1 unique	Rep 2 unique	Total	% shared
50	1832	1480	1617	4929	0.371678
100	3044	2832	3177	9053	0.336242
150	4371	4132	4264	12767	0.342367
200	4375	4612	4619	13606	0.321549
250	4198	4383	4558	13139	0.319507
300	3417	4096	4163	11676	0.292652
350	2916	3555	3591	10062	0.289803
400	2155	3039	3065	8259	0.260927
450	1632	2455	2475	6562	0.248705
500	1306	2154	1901	5361	0.243611
550	1067	1739	1714	4520	0.236062
600	754	1489	1411	3654	0.206349
650	568	1212	1225	3005	0.189018
700	504	1025	936	2465	0.204462
750	432	923	846	2201	0.196274
800	258	727	693	1678	0.153754
850	199	611	569	1379	0.144307
900	219	561	487	1267	0.172849
950	169	473	447	1089	0.155188
1000	160	385	355	900	0.177778
1050	132	366	298	796	0.165829
1100	123	289	272	684	0.179825
1150	91	269	270	630	0.144444
1200	76	239	188	503	0.151093
1250	60	218	157	435	0.137931
1300	47	185	138	370	0.127027
1350	44	148	136	328	0.134146
1400	23	145	123	291	0.0790378
1450	21	120	106	247	0.0850202
1500	26	121	113	260	0.1
1550	26	119	100	245	0.106122
1600	42	122	112	276	0.152174
1650	54	111	96	261	0.206897
1700	34	129	105	268	0.126866
1750	18	98	84	200	0.09
1800	39	72	81	192	0.203125
1850	31	82	74	187	0.165775
1900	23	58	65	146	0.157534
1950	8	48	49	105	0.0761905
2000	3	75	37	115	0.026087

## Sheet: TableS5
Adip
Dist	Shared	Rep 1 unique	Rep 2 unique	Total	% shared
50	2130	1238	1248	4616	0.461438
100	3860	2491	2450	8801	0.438587
150	5791	3834	3803	13428	0.431263
200	5833	4469	4193	14495	0.402415
250	5389	4469	4240	14098	0.382253
300	4545	4283	3948	12776	0.355745
350	3769	3702	3555	11026	0.341828
400	2833	3164	3109	9106	0.311114
450	2212	2657	2482	7351	0.300911
500	1700	2253	1967	5920	0.287162
550	1448	1971	1830	5249	0.275862
600	968	1667	1469	4104	0.235867
650	703	1357	1260	3320	0.211747
700	625	1115	988	2728	0.229106
750	587	998	834	2419	0.242662
800	349	779	673	1801	0.193781
850	278	608	641	1527	0.182056
900	274	595	522	1391	0.196981
950	225	479	445	1149	0.195822
1000	193	375	355	923	0.209101
1050	169	348	324	841	0.200951
1100	161	318	265	744	0.216398
1150	117	290	242	649	0.180277
1200	81	234	221	536	0.151119
1250	92	212	201	505	0.182178
1300	64	199	171	434	0.147465
1350	60	165	123	348	0.172414
1400	40	157	115	312	0.128205
1450	36	125	113	274	0.131387
1500	52	132	115	299	0.173913
1550	59	133	119	311	0.189711
1600	92	149	135	376	0.244681
1650	101	124	117	342	0.295322
1700	57	130	133	320	0.178125
1750	35	113	88	236	0.148305
1800	60	105	76	241	0.248963
1850	57	89	49	195	0.292308
1900	15	67	50	132	0.113636
1950	2	51	49	102	0.019608
2000	4	55	36	95	0.042105
